# Supplementary material for: GABAA Receptor Modulators with a Pyrazolo[1,5-a]quinazoline Core: Synthesis, Molecular Modelling Studies and Electrophysiological Assays
Source: Int J Mol Sci. 2022 Oct 27;23(21):13032. doi: 10.3390/ijms232113032 (PMC9658275; doi:10.3390/ijms232113032)
Supplement: Supplementary file 1 [file ijms-23-13032-s001.zip]

Archive with 1 entries (1 files):
- ijms-1978613-supplementary.pdf
